# Supplementary material for: Identification of diagnostic biomarkers for relapsing-remitting multiple sclerosis in plasma by mass spectrometry-based proteomics
Source: J Neuropathol Exp Neurol. 2025 Dec 22;85(7):768–76. doi: 10.1093/jnen/nlaf145 (PMC13293268; doi:10.1093/jnen/nlaf145)
Supplement: nlaf145_Supplementary_Data [file nlaf145_Supplementary_Data.zip]

Archive with 7 entries (7 files):
- Supplementary Figure 3.docx
- Supplementary file 1.xlsx
- Supplementary file 2.xlsx
- JNEN-25-350 Supplementary Table 1.docx
- JNEN-25-350 Supplementary Table 2.docx
- Supplementary Figure 1.docx
- Supplementary Figure 2.docx
