# Supplementary material for: Identification of diagnostic biomarkers for relapsing-remitting multiple sclerosis in plasma by mass spectrometry-based proteomics
Source: J Neuropathol Exp Neurol. 2025 Dec 22;85(7):768–76. doi: 10.1093/jnen/nlaf145 (PMC13293268; doi:10.1093/jnen/nlaf145)
Supplement: nlaf145_Supplementary_Data [file nlaf145_Supplementary_Data.zip › Supplementary file 1.xlsx]

## Sheet: Hoja1
DEP-SP3_EMRR_1	DEP-SP3_EMRR_2	DEP-SP3_EMRR_3	DEP-SP3_EMRR_4	DEP-SP3_EMRR_5	DEP-SP3_EMRR_6	DEP-SP3_EMRR_7	DEP-SP3_EMRR_8	DEP-SP3_EMRR_9	DEP-SP3_EMRR_10	DEP-SP3_EMRR_11	DEP-SP3_EMRR_12	DEP-SP3_EMRR_13	DEP-SP3_EMRR_14	DEP-SP3_EMRR_15	DEP-SP3_HC_1	DEP-SP3_HC_2	DEP-SP3_HC_3	DEP-SP3_HC_4	DEP-SP3_HC_5	MEDIAN EMRR	MEDIAN HC	FC EMRR/HC	Welch's T-test Significant EMRR_HC	Welch's T-test significant	-Log Welch's T-test p-value EMRR_HC	Welch's T-test Difference EMRR_HC	Welch's T-test Test statistic EMRR_HC	PG.ProteinGroups	PG.ProteinNames
2.50778	2.27735	1.59418	1.21682	2.61329	1.85308	1.38805	1.26428	0.910735	2.46863	1.99137	1.75927	2.02815	2.54983	2.73074	2.96371	1.97114	2.72996	2.35388	2.73923	1.99137	2.72996	-0.73859	+	EMRR_HC	1.621	-0.608015	-2.64284	A0A075B6S2	KVD29_HUMAN
0.186761	-1.17837	-1.25212	-2.04746	0.375218	-1.10741	-1.39218	-1.86574	-2.16195	-0.350323	NaN	-1.20844	0.528731	-0.0151038	0.507579	0.0608611	-0.10775	-0.362245	0.158455	0.60085	-1.14289	0.0608611	-1.20375	+	EMRR_HC	1.9201	-0.854379	-2.81416	A0A087WSY6	KVD15_HUMAN
2.09479	1.80265	0.870637	0.473681	2.35169	1.13961	0.474501	0.381438	0.60846	1.70867	0.462492	0.7901	1.75245	1.82466	3.28136	2.37764	1.87335	2.29759	1.98334	2.17623	1.13961	2.17623	-1.03662	+	EMRR_HC	2.42387	-0.80715	-3.33855	A0A0A0MRZ8;P04433	KVD11_HUMAN;KV311_HUMAN
0.753265	0.65889	0.655696	-0.784531	1.3454	0.399257	1.20395	-0.777933	-0.121669	1.44428	-0.57595	-0.149364	1.29844	1.13207	2.13367	1.69221	1.05142	1.21531	0.973364	1.77906	0.65889	1.21531	-0.556416	+	EMRR_HC	1.82077	-0.767906	-2.70907	A0A0C4DH25	KVD20_HUMAN
2.06602	2.23749	2.36491	1.87184	2.06219	2.03925	2.17509	1.87939	1.79511	2.13381	2.0745	2.24208	2.01521	2.07589	2.05019	1.99657	1.83999	1.80769	1.94003	1.99208	2.06602	1.94003	0.125989	+	EMRR_HC	1.85102	0.156927	2.85576	O00391	QSOX1_HUMAN
-0.514219	-0.71134	-0.0631924	-0.821394	-0.463515	-0.672104	0.139856	-0.418463	-0.901177	-0.399155	-0.441529	-0.181921	-0.385386	-0.40736	-1.01348	-0.667675	-0.877817	-0.9074	-0.541899	-0.61358	-0.441529	-0.667675	0.226147	+	EMRR_HC	1.34465	0.238049	2.20216	O00592	PODXL_HUMAN
5.28252	3.44396	4.01858	4.36244	5.09135	4.30227	4.02141	3.58176	4.272	4.81925	3.55889	4.77307	4.7806	5.37126	6.28992	4.92268	5.17047	5.58111	4.6192	5.87904	4.36244	5.17047	-0.808033	+	EMRR_HC	1.39392	-0.703216	-2.32306	P01023	A2MG_HUMAN
1.41927	0.784083	-0.249145	-0.156265	2.09822	0.83981	0.860954	0.281272	1.23777	1.56517	-0.897658	0	1.63829	1.94932	1.92024	1.69438	1.24878	2.21554	1.50482	2.49279	0.860954	1.69438	-0.833429	+	EMRR_HC	1.87556	-0.945174	-2.86542	P01591	IGJ_HUMAN
-2.37947	-1.58605	-3.83598	-3.58292	-1.89842	NaN	-2.26724	NaN	NaN	-3.2353	NaN	NaN	-1.47735	-2.32395	-1.2744	-0.807298	-1.64658	-0.981646	-1.13656	-1.12429	-2.2956	-1.12429	-1.17131	+	EMRR_HC	2.73207	-1.24683	-3.94717	P01593;P01594	KVD33_HUMAN;KV133_HUMAN
1.50966	2.05651	0.361575	0.355008	2.15811	1.08344	0.620146	0.66219	0.303741	1.69101	-0.302318	0.759387	1.71218	1.40987	2.76087	2.27484	1.37031	2.42366	2.02342	1.96008	1.08344	2.02342	-0.939981	+	EMRR_HC	2.10388	-0.867704	-3.06321	P01619	KV320_HUMAN
1.25641	1.17038	0.377856	-0.38907	1.47165	0.0293069	-0.0347135	0.119272	-0.130919	0.691689	-0.847552	-0.0973849	1.35513	1.07527	2.11008	1.90266	1.0652	1.2966	1.36305	1.85814	0.377856	1.36305	-0.985195	+	EMRR_HC	2.55457	-0.953302	-3.52926	P01624	KV315_HUMAN
-1.83297	-1.40519	-1.76799	NaN	-0.727448	-1.58312	-1.99764	NaN	-1.28854	-1.18512	NaN	-1.29045	-1.07351	-1.33411	-0.554914	-0.962981	NaN	-0.738685	-0.919034	-1.06348	-1.31228	-0.941008	-0.371271	+	EMRR_HC	1.97581	-0.415704	-2.94955	P01742	HV169_HUMAN
0.846101	0.993411	-0.195553	-0.260595	0.826516	0.508311	0.227638	0.270772	0.450831	0.32709	-0.697491	-0.0621457	1.09933	1.52669	1.58175	1.38907	1.29488	1.3512	0.68955	1.94974	0.450831	1.3512	-0.900372	+	EMRR_HC	2.03856	-0.838712	-3.20097	P01780	HV307_HUMAN
5.36244	5.20752	5.1119	3.80208	5.87246	4.40494	4.49032	4.36975	4.06218	5.02757	3.23758	4.45608	5.81735	5.68998	6.07586	6.26711	5.79216	5.91282	5.56135	6.19647	5.02757	5.91282	-0.885257	+	EMRR_HC	3.35268	-1.08012	-4.2979	P01834	IGKC_HUMAN
3.24521	2.27965	2.53968	1.39326	3.66501	2.05084	2.67543	2.6814	1.83845	3.33215	1.15758	2.01867	3.78822	3.21052	4.30815	4.00084	3.58022	3.08583	2.71339	4.16837	2.67543	3.58022	-0.90479	+	EMRR_HC	1.36914	-0.830782	-2.30606	P01859	IGHG2_HUMAN
2.68177	2.25403	0.543105	0.984265	3.51374	1.78653	2.5846	2.02356	3.07493	2.92737	0.179448	1.62252	3.10381	2.83309	3.06813	3.02441	2.56966	3.96672	2.59986	4.1689	2.5846	3.02441	-0.439811	+	EMRR_HC	1.45406	-1.05385	-2.4679	P01871	IGHM_HUMAN
4.34032	4.2882	5.12571	3.87512	5.39901	4.654	3.71673	3.73398	3.16485	4.471	3.50421	4.4098	5.43426	5.19767	5.2669	5.79482	5.07466	5.55833	4.88364	5.34084	4.4098	5.34084	-0.931036	+	EMRR_HC	2.52864	-0.891674	-3.56289	P01876	IGHA1_HUMAN
0.0902023	0.3574	1.21475	0.222516	0.729168	-0.157223	0.16118	0.660451	0.535591	0.665682	0.483778	0.753045	0.633822	1.02818	0.207231	1.10407	0.933934	1.93171	0.937942	1.30473	0.535591	1.10407	-0.56848	+	EMRR_HC	1.94237	-0.736759	-3.54328	P02652	APOA2_HUMAN
8.23866	7.83012	8.11349	7.53244	8.76064	7.5579	7.79963	7.88626	8.53035	8.11792	7.77936	8.26128	8.51647	8.22489	8.5138	8.6016	8.55655	8.40055	8.39729	8.82149	8.11792	8.55655	-0.438636	+	EMRR_HC	2.57867	-0.444616	-3.58307	P02768	ALBU_HUMAN
7.66328	7.83711	7.64176	7.37932	7.80852	7.52158	7.58379	7.44532	7.38171	7.45131	7.58214	7.731	7.72968	7.67902	7.3152	7.78127	7.72666	7.74895	7.85538	7.80306	7.58379	7.78127	-0.197475	+	EMRR_HC	3.2611	-0.19968	-4.1918	P02774	VTDB_HUMAN
7.58287	7.37494	7.22767	7.35765	7.35914	7.84656	7.4024	7.47889	7.35808	7.20153	7.64699	7.16706	7.32378	7.66287	6.97273	7.17162	6.81326	6.87821	7.25993	6.99627	7.35914	6.99627	0.362868	+	EMRR_HC	2.18851	0.373685	3.65304	P04003	C4BPA_HUMAN
-0.188818	0.0793874	-0.0261836	0.348404	0.496743	0.55689	0.659795	-0.259176	0.873799	0.458785	0.726942	0.864097	0.377882	0.283841	2.41312	-0.554533	0.0029664	0.323189	0.137737	0.0509877	0.458785	0.0509877	0.407797	+	EMRR_HC	1.4761	0.518964	2.36049	P04040	CATA_HUMAN
0.179326	0.222911	0.319544	0.212845	-0.0465679	0.203665	0.554492	0.0480115	-0.117265	-0.223977	0.318214	0.379348	0.143448	0.422863	-0.201336	-0.233722	-0.191423	-0.281619	0.0942473	0.0142469	0.203665	-0.191423	0.395088	+	EMRR_HC	1.84015	0.280689	2.96854	P05362	ICAM1_HUMAN
2.24899	2.27362	1.55136	0.594811	2.37679	1.16293	1.60825	1.46734	1.74226	2.43209	0.236192	1.09845	2.34638	2.50216	3.19289	2.8762	1.97848	2.52681	2.2308	3.41671	1.74226	2.52681	-0.784548	+	EMRR_HC	1.50545	-0.81683	-2.50984	P06312	KV401_HUMAN
0.295259	-0.0507095	-0.978366	-1.19888	0.645551	-0.906506	-0.874441	-1.25355	-0.462798	-0.0472674	-1.04144	-1.06994	0.284456	-0.493977	0.168869	0.834723	0.0704937	0.121579	-0.281019	0.75567	-0.493977	0.121579	-0.615555	+	EMRR_HC	1.72192	-0.765873	-2.84476	P06331	HV434_HUMAN
5.38533	5.42063	5.40883	5.24427	5.39374	5.89744	5.47569	5.59213	5.32653	5.14303	5.47309	5.2203	5.31192	5.31919	4.80454	5.23603	4.95383	4.85889	5.0609	5.03227	5.38533	5.03227	0.353052	+	EMRR_HC	2.61052	0.332727	3.81861	P07225	PROS_HUMAN
-0.636384	-0.485696	-0.33285	1.1351	-0.600415	-0.880502	-0.848655	-1.01315	-0.755724	-1.13341	-1.00098	-0.528134	-0.607964	-0.73305	-1.27283	-0.669844	-1.37268	-1.20558	-1.00756	-1.21751	-0.73305	-1.20558	0.472534	+	EMRR_HC	1.51338	0.448328	2.38921	P08195	4F2_HUMAN
6.51029	6.91187	6.97348	6.68322	6.99118	6.65464	6.74039	6.74482	6.74389	6.4896	6.77157	6.62224	6.69276	6.56089	6.55045	6.60402	6.58172	6.52595	6.61837	6.57653	6.69276	6.58172	0.11104	+	EMRR_HC	2.04975	0.128101	2.94811	P08697	A2AP_HUMAN
1.53222	1.07368	1.42267	0.521797	1.8236	2.02708	0.623466	0.981951	1.27573	1.23415	2.03101	1.24479	1.20821	0.0299273	-0.138776	1.96568	2.15053	1.87584	1.79719	1.68362	1.23415	1.87584	-0.641695	+	EMRR_HC	3.2194	-0.768473	-4.15621	P09172	DOPO_HUMAN
5.16677	5.65781	5.60587	4.71812	6.08672	5.14528	4.5043	4.25483	3.70208	5.22481	4.34625	5.25367	5.86497	6.1842	6.02577	6.82201	5.51657	5.73489	5.70544	6.34798	5.22481	5.73489	-0.510076	+	EMRR_HC	1.64332	-0.842612	-2.71185	P0DOX2	IGA2_HUMAN
5.76355	4.58654	3.99565	3.54288	5.87478	4.43816	4.21274	3.72558	4.33429	4.75521	3.68728	4.39258	5.26736	5.05215	6.42366	5.90635	5.1339	5.04959	5.30911	5.85159	4.43816	5.30911	-0.870943	+	EMRR_HC	1.8177	-0.779946	-2.73354	P0DOX5	IGG1_HUMAN
3.88111	2.72079	1.30469	1.47424	4.55686	2.38419	3.15535	2.57639	3.62499	3.64452	0.931143	2.23748	3.83954	3.52139	4.21174	3.92687	3.57911	4.85941	3.83303	5.27867	3.15535	3.92687	-0.771514	+	EMRR_HC	1.9972	-1.35779	-3.12411	P0DOX6	IGM_HUMAN
4.83666	4.3958	4.23247	2.90413	5.28722	3.72329	3.74436	3.58073	3.59393	4.44639	2.83844	3.63021	5.06144	4.81333	5.55228	5.63816	5.07555	5.12921	4.85925	5.48551	4.23247	5.12921	-0.896737	+	EMRR_HC	3.16628	-1.06149	-4.12567	P0DOX7	IGK_HUMAN
-3.63727	-1.63456	-2.2356	-3.3132	-3.22113	-2.10922	-2.05505	-2.54058	-3.67168	-3.39688	-2.52272	-2.40369	-1.27645	-2.25514	-3.03694	-3.47879	-3.20285	-2.88356	-2.93426	-3.13029	-2.52272	-3.13029	0.60757	+	EMRR_HC	1.50391	0.505275	2.33515	P10646	TFPI1_HUMAN
-1.09882	-1.37573	-1.15907	-1.74256	-1.33577	-1.16404	-0.842964	-1.73921	-1.78115	-1.71024	-1.61319	-0.574842	-1.01451	-0.869337	-2.17033	-1.5365	-1.93735	-1.59116	-1.90875	-1.68717	-1.33577	-1.68717	0.351402	+	EMRR_HC	1.8693	0.386068	2.76259	P11362	FGFR1_HUMAN
-2.60725	-2.02638	-2.21843	-1.14039	-2.25592	-1.86423	-1.8039	-0.99903	-1.31149	-3.38659	-0.737123	0.0112214	-1.79772	-2.17112	-0.00722361	-2.73708	-3.15465	-2.07414	-2.35928	-2.82755	-1.8039	-2.73708	0.933178	+	EMRR_HC	2.339	1.0095	3.30116	P14780	MMP9_HUMAN
3.45291	3.60416	3.32607	3.64344	3.62461	4.5445	3.79584	3.76045	3.61212	3.31027	3.67225	3.05734	2.77753	3.03018	3.67523	3.31494	3.01741	2.98468	3.32376	3.34993	3.61212	3.31494	0.297183	+	EMRR_HC	1.58853	0.32765	2.45663	P19652	A1AG2_HUMAN
3.32124	3.33576	3.52184	3.32856	3.61098	3.82625	3.80596	4.00393	3.62695	3.18828	3.69253	3.49662	3.83009	3.60565	2.98972	3.57041	2.67016	2.96515	3.21941	3.11928	3.60565	3.11928	0.48637	+	EMRR_HC	1.42278	0.43674	2.66058	P20851	C4BPB_HUMAN
1.45775	1.75749	1.6898	1.34677	1.25908	1.55426	1.56617	1.08556	1.41378	1.24325	1.35322	1.62939	1.22744	1.24863	1.07079	1.28975	0.856605	1.35595	1.1672	0.963158	1.35322	1.1672	0.186019	+	EMRR_HC	1.34073	0.267027	2.43611	P33908	MA1A1_HUMAN
-1.19399	-1.14698	-0.728652	-1.73098	-1.71299	-1.23581	-0.826947	-0.852271	-1.65602	-1.26791	-1.13435	-1.37019	-0.778115	-1.8555	-1.86646	-1.74982	-1.73191	-1.44613	-1.29278	-1.91655	-1.23581	-1.73191	0.496099	+	EMRR_HC	1.31173	0.336959	2.21111	P42785	PCP_HUMAN
1.82193	2.61808	2.87116	4.25326	2.93252	2.03714	3.02025	3.13451	2.70467	3.70746	4.12193	2.59407	3.8141	1.79547	4.45671	2.06643	1.04977	2.76221	2.03236	2.13793	2.93252	2.06643	0.866098	+	EMRR_HC	1.84319	1.04915	2.97601	P55056	APOC4_HUMAN
2.66517	2.53354	2.65834	2.62138	1.97645	1.55184	2.07284	1.93067	2.2188	2.41959	2.66678	1.90555	1.91822	2.13499	2.39123	2.59409	2.94642	2.71143	2.5828	2.62721	2.2188	2.62721	-0.408408	+	EMRR_HC	2.9746	-0.448028	-3.97227	P63241	IF5A1_HUMAN
-2.59368	-1.52625	-2.73429	-2.34659	-2.0581	-3.26811	-3.13969	-2.72575	NaN	-1.789	-2.27291	-2.79721	-2.78773	-2.68224	-2.66031	-1.62202	-1.67383	NaN	-1.73487	-1.30586	-2.67128	-1.64793	-1.02335	+	EMRR_HC	4.32611	-0.943128	-5.85623	P68371	TBB4B_HUMAN
-0.801763	-0.335061	0.687595	0.14616	0.496029	-0.526102	0.574132	0.449149	0.259684	-0.716437	-0.295829	0.253068	0.825004	-0.276082	-0.282476	-1.1921	-1.08114	-0.741922	0.110709	-1.10135	0.14616	-1.08114	1.2273	+	EMRR_HC	1.6893	0.83163	3.01286	Q11206	SIA4C_HUMAN
-0.114782	0.377533	0.534254	0.340758	0.377044	0.403071	-0.0923193	-0.0295618	0.163816	0.12051	0.399957	0.00459433	0.0483861	0.221805	-0.21593	-0.00204468	-0.254074	-0.104683	-0.0418677	-0.143084	0.163816	-0.104683	0.2685	+	EMRR_HC	2.79884	0.278427	3.77597	Q12913	PTPRJ_HUMAN
-0.0674577	0.130485	-0.187687	-0.428667	0.00280142	-0.294444	-0.41336	-0.084017	-0.583252	-0.0190053	-0.487823	0.202904	-0.362857	-0.00814342	-0.783165	-0.335372	-0.663105	-0.843871	-0.338592	-0.396631	-0.187687	-0.396631	0.208944	+	EMRR_HC	1.32476	0.289935	2.31806	Q14126	DSG2_HUMAN
-2.20047	-1.85464	-1.52126	-2.27869	-1.32835	-1.35207	-1.7026	-2.36433	-2.72597	-2.57559	-1.61378	-1.6071	-1.8537	-1.13097	-1.75601	-1.92751	-2.6011	-2.31368	-2.30893	-3.15615	-1.75601	-2.31368	0.557677	+	EMRR_HC	1.41803	0.603771	2.53702	Q8IZF2	AGRF5_HUMAN
-0.602492	-0.528906	-1.36712	-1.98754	-1.49573	NaN	-2.26526	-0.848445	-0.168694	-1.45562	-0.777142	-1.3935	-1.17347	-1.07116	-2.00712	-0.770517	-0.678242	-0.358476	-1.0878	-0.269891	-1.27029	-0.678242	-0.592052	+	EMRR_HC	1.74755	-0.591458	-2.69507	Q93063	EXT2_HUMAN
4.91643	4.17222	5.206	4.8202	4.99437	4.94828	5.04435	5.46517	4.7868	4.77691	4.97444	4.67115	4.90348	4.64445	3.44031	4.69046	3.14692	3.85971	4.02959	3.94157	4.90348	3.94157	0.961909	+	EMRR_HC	1.68614	0.850655	3.10811	Q9BZE1	RM37_HUMAN
-1.44124	-1.60329	-1.68553	-1.82903	-2.16595	-1.84371	-2.08919	-2.11449	-2.77523	-1.76746	-2.09729	-1.54609	-1.90106	-1.98291	-3.10729	-2.76248	-3.08207	-2.28489	-1.9544	-2.66938	-1.90106	-2.66938	0.768322	+	EMRR_HC	1.3481	0.553993	2.43878	Q9H4G4	GAPR1_HUMAN
1.91274	0.913896	0.876658	0.0212972	0.45643	0.800106	0.972612	0.593837	0.112175	0.608438	0.786829	0.886794	0.889958	0.420415	0.242517	0.275291	0.361164	0.124092	0.508886	0.64585	0.786829	0.361164	0.425665	+	EMRR_HC	1.31483	0.31659	2.13777	Q9UNN8	EPCR_HUMAN
-1.47523	-1.11153	-1.20555	-1.86633	-1.91128	-1.17917	-1.24847	-1.18915	-1.92119	-1.6924	-1.58351	-1.02077	-1.38777	-1.47653	-1.70204	-1.66915	-2.44431	-2.09076	-1.80883	-1.5525	-1.47523	-1.80883	0.3336	+	EMRR_HC	1.3421	0.448384	2.51226	Q9Y4L1	HYOU1_HUMAN
1.82477	2.38242	2.20714	1.63374	1.8309	2.14725	1.63272	1.85371	1.56379	1.73575	1.37861	2.02333	2.27012	2.24115	1.34326	1.72191	1.05541	1.2723	1.53883	1.63167	1.8309	1.53883	0.292078	+	EMRR_HC	1.68553	0.427222	2.85832	Q9Y5Y7	LYVE1_HUMAN
1.00958	1.20986	0.654112	0.572372	0.934951	1.36209	0.891503	0.730286	0.538943	0.622683	0.72621	0.588004	0.820414	0.244761	0.319623	0.834026	1.2241	0.861133	1.27827	1.33768	0.72621	1.2241	-0.497886	+	EMRR_HC	1.59677	-0.358681	-2.69867	Q9Y6Z7	COL10_HUMAN
