# Supplementary material for: Identification of diagnostic biomarkers for relapsing-remitting multiple sclerosis in plasma by mass spectrometry-based proteomics
Source: J Neuropathol Exp Neurol. 2025 Dec 22;85(7):768–76. doi: 10.1093/jnen/nlaf145 (PMC13293268; doi:10.1093/jnen/nlaf145)
Supplement: nlaf145_Supplementary_Data [file nlaf145_Supplementary_Data.zip › Supplementary file 2.xlsx]

## Sheet: Hoja1
EV-SP3_EMRR_4	EV-SP3_EMRR_5	EV-SP3_EMRR_6	EV-SP3_EMRR_7	EV-SP3_EMRR_8	EV-SP3_EMRR_9	EV-SP3_EMRR_10	EV-SP3_EMRR_11	EV-SP3_EMRR_12	EV-SP3_EMRR_13	EV-SP3_EMRR_14	EV-SP3_EMRR_15	EV-SP3_HC_1	EV-SP3_HC_2	EV-SP3_HC_3	EV-SP3_HC_4	EV-SP3_HC_5	MEDIAN EMRR	MEDIAN HC	FC EMRR/HC	Welch's T-test Significant EMRR_HC	Welch's T-test significant	-Log Welch's T-test p-value EMRR_HC	Welch's T-test Difference EMRR_HC	Welch's T-test Test statistic EMRR_HC	PG.ProteinGroups	PG.ProteinNames
3.53919	3.34553	3.23578	3.30755	2.4547	3.08414	3.28459	3.03051	3.20469	3.36733	3.10284	3.3087	3.33337	3.73973	3.53832	3.62011	4.14746	3.30755	3.62011	-0.312567	+	EMRR_HC	1.62216	-0.451614	-3.01272	A0A075B6K5	LV39_HUMAN
2.67909	2.52069	2.22241	2.35063	2.45884	2.26934	2.0626	2.49849	2.41552	2.29871	2.44384	1.8344	2.83075	2.36158	2.4923	2.62169	2.71197	2.41552	2.62169	-0.206169	+	EMRR_HC	1.38257	-0.240608	-2.41944	P00736	C1R_HUMAN
8.13157	7.72648	7.44949	7.16198	7.02874	7.64693	7.86141	6.94396	8.14619	7.76345	8.28446	8.12328	7.62041	8.38933	8.62261	7.93141	8.63923	7.72648	8.38933	-0.662847	+	EMRR_HC	1.32711	-0.559202	-2.42133	P01023	A2MG_HUMAN
4.03991	5.08057	4.71785	5.18935	4.73646	4.5389	4.7952	4.06095	4.75822	5.20515	5.0494	5.29929	5.63834	4.95617	5.16273	5.64939	5.89448	5.0494	5.63834	-0.588942	+	EMRR_HC	1.38618	-0.5173	-2.3758	P01624	KV315_HUMAN
1.20261	0.571514	0.305608	0.215156	2.24041	1.14867	0.723772	0.465165	0.589024	0.878102	0.80351	0.529216	2.62048	0.970045	1.98201	1.97241	1.57597	0.80351	1.97241	-1.1689	+	EMRR_HC	1.78331	-0.996732	-3.3359	P02652	APOA2_HUMAN
8.53795	7.45447	10.1124	8.05278	9.41075	8.62427	8.02424	9.98383	8.04552	8.66591	7.65453	7.3764	7.04175	7.36596	6.64098	6.87349	7.54617	8.04552	7.04175	1.00377	+	EMRR_HC	3.14707	1.19403	4.11681	P02671	FIBA_HUMAN
7.935	6.98631	9.54481	7.57655	8.93424	8.05321	7.29355	9.44944	7.57906	8.16828	7.21447	6.83112	6.61856	6.89128	6.21723	6.50216	7.00151	7.57655	6.61856	0.957988	+	EMRR_HC	2.98533	1.09607	3.90956	P02675	FIBB_HUMAN
8.60707	7.61096	10.2462	8.2684	9.49116	8.81974	8.13633	10.1494	8.36803	8.8464	7.93368	7.57165	7.17344	7.51874	6.90633	7.20935	7.84833	8.2684	7.20935	1.05905	+	EMRR_HC	3.06419	1.1407	4.03748	P02679	FIBG_HUMAN
7.47566	4.70072	8.23209	5.96672	8.25536	6.24022	5.79642	9.74178	5.8539	8.41252	5.19223	5.3282	4.54486	5.07037	4.47068	4.12069	4.61859	5.8539	4.54486	1.30904	+	EMRR_HC	2.7451	1.74276	3.70747	P02751	FINC_HUMAN
2.04262	0.67413	NaN	1.56349	3.17403	1.60762	1.51632	5.02115	1.07614	2.29916	0.658655	0.964322	0.257449	-0.361295	0.0736341	0.0686612	0.155997	1.29623	0.0736341	1.22259	+	EMRR_HC	3.11294	1.52091	4.19419	P03950	ANGI_HUMAN
1.14901	-0.557634	1.83601	0.726876	2.57591	0.836939	0.930815	4.02369	-0.630058	1.62144	-0.0516129	0.603348	-0.913527	0.18102	-2.06144	-1.96041	-1.67313	0.726876	-1.67313	2.40001	+	EMRR_HC	2.31617	1.97176	3.52859	P04275	VWF_HUMAN
1.34997	0.46348	2.36712	1.30032	2.48384	1.32981	1.01264	3.0503	0.807195	1.43555	0.836092	0.108603	0.598561	0.0500314	0.684303	0.906621	0.718965	1.01264	0.684303	0.328338	+	EMRR_HC	1.64273	0.644065	2.50177	P05160	F13B_HUMAN
2.28036	2.01347	1.42941	1.82161	1.93629	1.70097	1.89765	1.65951	2.19099	1.96656	1.86302	1.69211	2.28222	2.1545	2.07227	2.3238	2.44812	1.93629	2.28222	-0.345928	+	EMRR_HC	1.99614	-0.292954	-2.97175	P05452	TETN_HUMAN
-1.74623	-1.33812	-1.24191	-1.18341	NaN	-1.90062	-1.65229	-2.38875	-2.0156	-0.810588	-0.726717	-1.72216	-0.833616	NaN	-0.95895	-0.259874	-0.566512	-1.60844	-0.700064	-0.908373	+	EMRR_HC	2.43813	-0.82759	-4.07323	P08294	SODE_HUMAN
-1.42329	-0.231564	-0.774379	NaN	NaN	-0.839089	NaN	-0.48456	-1.45001	NaN	-1.07621	-0.189649	-0.627138	0.146657	0.0206852	-0.33802	NaN	-0.806734	-0.158667	-0.648066	+	EMRR_HC	1.48823	-0.610248	-2.57492	P16109	LYAM3_HUMAN
7.07965	6.80521	6.10844	6.27101	6.30039	6.86188	6.18901	6.11925	6.82139	6.4383	6.4063	6.51026	6.81257	6.73732	6.53895	7.02342	6.74617	6.51026	6.74617	-0.235915	+	EMRR_HC	1.39663	-0.25066	-2.29582	P19823	ITIH2_HUMAN
5.28043	4.98099	4.41703	4.43256	4.60984	5.06395	4.45703	4.47615	5.00213	4.57123	4.6662	4.55085	5.04681	5.01492	5.05917	5.41437	4.90862	4.6662	5.04681	-0.380607	+	EMRR_HC	2.05119	-0.358871	-3.25411	P19827	ITIH1_HUMAN
1.7648	1.20562	3.84419	0.685791	2.43722	1.96074	3.1272	1.94235	1.73179	0.836152	0.831189	1.06789	2.32669	1.82111	2.72282	2.33376	2.61279	1.66942	2.33376	-0.66434	+	EMRR_HC	1.49131	-0.643516	-2.3312	P81605	DCD_HUMAN
2.03571	2.58339	1.23882	2.26214	1.75373	2.29184	1.6464	1.84161	2.34413	2.49452	2.66125	1.5136	2.68012	2.30143	2.36847	2.68599	2.71111	2.26214	2.68012	-0.417982	+	EMRR_HC	1.78914	-0.397647	-2.67872	Q15166	PON3_HUMAN
-0.962112	-1.18472	-1.61092	-1.10697	-2.0892	-1.87315	-1.4534	-2.09404	-2.26191	-1.02328	-1.90171	-3.15475	-2.63682	-3.20458	-1.82163	-2.70818	-1.80254	-1.61092	-2.63682	1.02591	+	EMRR_HC	1.38895	0.793179	2.47985	Q16706	MA2A1_HUMAN
-0.66492	-2.80356	-1.09553	-1.60652	-1.99857	-1.4613	-1.55654	-1.82854	-2.26866	-2.71198	-1.88983	-4.21816	-2.81785	-5.097	-3.07553	-3.77928	-3.04087	-1.82854	-3.07553	1.24698	+	EMRR_HC	1.6928	1.44567	2.92491	Q96NZ9	PRAP1_HUMAN
-2.55111	-2.13131	-2.05529	-1.89728	-2.21326	-2.42381	-0.394372	NaN	-2.72815	-2.31219	-2.07525	-2.64565	-3.14191	-3.22192	-2.02531	-3.26994	-2.93909	-2.18605	-3.14191	0.955858	+	EMRR_HC	1.6137	0.7714	2.76896	Q9Y4L1	HYOU1_HUMAN
1.42382	2.00399	1.6492	2.27582	1.66296	0.967669	1.18833	4.30457	0.579448	0.992588	1.61191	3.67333	0.0952179	-0.0630829	0.326054	0.412391	-0.425793	1.61191	0.0952179	1.51669	+	EMRR_HC	4.85477	1.75958	5.90538	A0A0C4DH34	HV428_HUMAN
1.45378	1.79143	1.36623	1.74991	0.836236	1.98627	1.9512	1.1173	0.691397	1.86938	1.87162	1.22918	2.34422	1.83257	2.00507	2.48316	1.93704	1.74991	2.00507	-0.255161	+	EMRR_HC	1.91803	-0.516179	-2.94082	P01601	KVD16_HUMAN
1.1233	0.960992	1.28977	1.65232	0.414702	1.39363	2.26877	1.37636	1.54392	1.01617	1.9232	1.05846	1.87095	1.62264	1.84793	1.51041	1.86946	1.37636	1.84793	-0.471576	+	EMRR_HC	1.32855	-0.325985	-2.13344	P15814	IGLL1_HUMAN
-1.86468	-2.13776	-2.63369	-1.41655	-2.0187	-0.9064	-1.69931	-2.08096	-3.11774	-2.66844	-2.4807	-3.13947	-1.97644	NaN	-1.24554	-1.377	-1.49798	-2.08096	-1.43749	-0.643464	+	EMRR_HC	1.41331	-0.550447	-2.35264	A0A0C4DH33	HV124_HUMAN
-2.39944	-1.68599	-1.79511	-2.2653	-2.39735	-2.50279	-2.45399	-2.91873	-1.88477	-1.84363	-1.97444	-2.22209	-2.78333	-2.49406	-2.70447	-2.62668	-2.8274	-2.25659	-2.70447	0.447876	+	EMRR_HC	3.46788	0.541266	4.40715	O00186	STXB3_HUMAN
-1.39114	-2.519	-2.25375	NaN	-1.62542	-1.37372	-2.15743	NaN	-1.63938	-1.5104	-1.97866	-1.44446	-3.49866	-2.8525	-2.0058	-2.13766	-4.01705	-1.63938	-2.8525	1.21312	+	EMRR_HC	1.31952	1.06821	2.62919	O00231	PSD11_HUMAN
-2.73408	-1.63983	-3.43287	NaN	NaN	-2.78321	-3.51935	-3.69315	-2.94771	-3.50136	-3.43574	-3.2113	-3.61445	-3.74233	-4.21898	-3.63142	-3.57462	-3.36936	-3.63142	0.262062	+	EMRR_HC	2.30798	0.637972	3.30603	O95373	IPO7_HUMAN
-0.975798	-2.38015	-2.4296	NaN	-2.40961	-0.863603	-1.39129	-2.66368	-1.13336	-1.31244	-1.2364	-1.40253	-2.38209	-2.47678	-3.11601	-1.82208	-2.56603	-1.64062	-2.47678	0.836156	+	EMRR_HC	1.51238	0.683077	2.49473	P17980	PRS6A_HUMAN
NaN	-1.32544	-0.556845	NaN	0.226804	-0.602273	NaN	-0.644892	-1.89163	-1.6316	-1.64931	-2.18975	-1.87345	-1.98729	-1.55247	NaN	-1.49464	-1.44686	-1.71296	0.266092	+	EMRR_HC	1.38228	0.546958	2.24585	P35609	ACTN2_HUMAN
-0.576183	-0.86257	-1.04485	-0.551294	-0.738185	-0.931191	-0.343171	-1.19693	-0.372319	-0.738683	-0.731607	-0.521942	-0.884218	-1.24905	-1.26178	-1.15301	-1.07755	-0.738683	-1.15301	0.414323	+	EMRR_HC	1.42904	0.278795	2.2578	P63092;Q5JWF2	GNAS2_HUMAN;GNAS1_HUMAN
-2.94395	-3.47828	-3.92794	NaN	NaN	-3.08229	-3.23722	NaN	-2.86172	-3.01478	-3.15796	-2.6642	-4.86829	-4.04073	NaN	-3.92587	-4.20947	-3.12013	-4.1251	1.00497	+	EMRR_HC	2.13608	1.00863	3.90484	Q5T4S7	UBR4_HUMAN
-0.0148931	0.515785	-0.351706	0.5673	-0.0209076	0.156805	0.338269	-0.392711	1.3976	-0.211672	0.0609875	-0.125293	-0.292052	-0.124264	-0.840508	0.0256186	-0.672337	0.0332383	-0.292052	0.32529	+	EMRR_HC	1.72575	0.602424	2.77215	Q8WUM4	PDC6I_HUMAN
0.960958	-0.0281014	-0.206535	-2.0605	-0.499979	0.572747	0.201643	-0.191575	-0.243745	0.714043	-0.265188	1.81896	-1.29355	0.0566666	-0.925401	-0.799119	-1.00607	-0.191575	-0.925401	0.733826	+	EMRR_HC	1.48309	0.782129	2.38868	Q9NYL9	TMOD3_HUMAN
